# Supplementary material for: The Effect of Surface Functionalization of Magnesium Alloy on Degradability, Bioactivity, Cytotoxicity, and Antibiofilm Activity
Source: J Funct Biomater. 2025 Jan 12;16(1):22. doi: 10.3390/jfb16010022 (PMC11765666; doi:10.3390/jfb16010022)
Supplement: Supplementary file 1 [file jfb-16-00022-s001.zip]

Archive with 1 entries (1 files):
- jfb-3395907-supplementary.pdf
